# Supplementary material for: Toward the Synthesis and Improved Biopotential of an N-methylated Analog of a Proline-Rich Cyclic Tetrapeptide from Marine Bacteria
Source: Mar Drugs. 2018 Aug 30;16(9):305. doi: 10.3390/md16090305 (PMC6163976; doi:10.3390/md16090305)
Supplement: Supplementary file 1 [file marinedrugs-16-00305-s001.zip]

Archive with 1 entries (1 files):
- marinedrugs-325713-SI.pdf
